# Supplementary material for: Virtual Reality–Based Neurorehabilitation Support Tool for People With Cognitive Impairments Resulting From an Acquired Brain Injury: Usability and Feasibility Study
Source: JMIR Neurotechnol. 2024 Mar 18;3:e50538. doi: 10.2196/50538 (PMC12671297; doi:10.2196/50538)
Supplement: Multimedia Appendix 4 [file neuro_v3i1e50538_app4.xlsx]

## Sheet: Demographic data of the sample
This is a Multimedia Appendix to a full manuscript published in the J Med Internet Res. For full copyright and citation information see:
http://dx.doi.org/10.2196/jmir.50538
Patient ID	Intervention date	Sex	Age	Etiology	Time since injury (months)	NIHSS	GCS	Level of education	Impaired attention function	Impaired memory function	Impaired executive function	Hemineglect	Hemiplegia (side)	Visual-field defect
2020342-1	2022-06-29	1	16	TBI	8.7	NA	missing	Intermediate	Yes	Yes	Yes	No	No	No
2020342-2	2022-06-30	0	38	TBI	3.4	NA	3	Intermediate	No	Yes	Yes	No	No	Limited vertical and lateral gaze
2020342-4	2022-06-30	0	63	TBI	3.9	NA	3	Advanced	No	No	Yes	No	No	No
2020342-5	2022-06-30	0	48	Ischemic Stroke	5.5	18	NA	Advanced	Yes	No	No	No	Yes (left)	No
2020342-6	2022-07-05	1	19	Hemorrhagic Stroke	4.6	12	NA	Intermediate	No	No	Yes	No	No	Right homonymous hemianopia
2020342-7	2022-07-07	0	40	TBI	4.2	NA	missing	Intermediate	Yes	No	Yes	No	No	No
2020342-8	2022-07-13	0	41	Hemorrhagic Stroke	5	2	NA	Advanced	No	Yes	No	No	No	No
2020342-9	2022-07-13	0	20	TBI	5.3	NA	4	Intermediate	Yes	No	Yes	No	Yes (left)	No
2020342-10	2022-07-13	1	19	TBI	5	NA	3	Basic	No	Yes	Yes	No	No	No
2020342-11	2022-07-14	1	39	Ischemic Stroke	3.5	20	NA	Basic	No	Yes	Yes	Yes	No	Left homonymous hemianopia
2020342-12	2022-07-20	1	32	Hemorrhagic Stroke	3.9	2	NA	Advanced	No	Yes	Yes	No	No	No
2020342-13	2022-07-20	0	38	Brain Tumor	3.1	NA	NA	Advanced	No	No	Yes	No	No	No
2020342-14	2022-07-27	0	25	Ischemic Stroke	3.3	7	NA	Intermediate	No	No	Yes	No	No	No
2020342-15	2022-07-27	0	58	Ischemic Stroke	6.5	12	NA	Basic	No	No	Yes	No	No	Diplopia
2020342-16	2022-07-28	1	51	Ischemic Stroke	5.5	12	NA	Basic	No	No	Yes	No	Yes (left)	No
2020342-17	2022-07-28	1	29	Hemorrhagic Stroke	4.3	missing	NA	Intermediate	No	No	Yes	No	No	No
2020342-18	2022-07-29	1	50	Ischemic Stroke	3.3	14	NA	Basic	Yes	No	Yes	No	Yes (left)	No
2020342-19	2022-08-09	0	34	TBI	5.4	NA	missing	Intermediate	Yes	Yes	Yes	No	No	No
2020342-20	2022-08-09	1	58	Hemorrhagic Stroke	6.9	12	NA	Basic	Yes	Yes	Yes	No	Yes (left)	No
2020342-21	2022-08-09	0	47	Ischemic Stroke	2.8	5	NA	Advanced	Yes	No	Yes	No	No	No

## Sheet: Outcome Measures of the sample
This is a Multimedia Appendix to a full manuscript published in the J Med Internet Res. For full copyright and citation information see:
http://dx.doi.org/10.2196/jmir.50538
Patient ID	N tasks	Session duration (minutes)	Usability score	Technology Familiarity score	SSQ_score
2020342-1	4	23.5	37	10	0
2020342-2	6	19.5	36	4	0
2020342-4	3	14	35	12	1
2020342-5	6	26	39	9	0
2020342-6	6	27.75	35	11	7
2020342-7	4	18	40	4	0
2020342-8	6	31	36	8	5
2020342-9	5	23	37	10	0
2020342-10	5	24.5	39	8	0
2020342-11	5	27.5	35	5	2
2020342-12	5	27	29	9	0
2020342-13	6	27	36	12	2
2020342-14	6	30.75	39	12	0
2020342-15	4	23	36	6	0
2020342-16	5	28.25	40	5	0
2020342-17	7	33.7	40	12	0
2020342-18	5	26.7	37	12	1
2020342-19	4	23.5	38	11	5
2020342-20	5	28.25	36	12	1
2020342-21	5	30	39	12	1
