# Supplementary material for: Virtual Reality–Based Neurorehabilitation Support Tool for People With Cognitive Impairments Resulting From an Acquired Brain Injury: Usability and Feasibility Study
Source: JMIR Neurotechnol. 2024 Mar 18;3:e50538. doi: 10.2196/50538 (PMC12671297; doi:10.2196/50538)
Supplement: Multimedia Appendix 5 [file neuro_v3i1e50538_app5.xlsx]

## Sheet: Correlation matrix results
This is a Multimedia Appendix to a full manuscript published in the J Med Internet Res. For full copyright and citation information see:
http://dx.doi.org/10.2196/jmir.50538
r_results	Sex	Age	TSI	n_tasks	duration	tfq	u_pres	u_dim	u_see	u_inter	u_goal	u_diff	u_motiv	u_like	u_more	u_errors	ssq_n	ssq_o	ssq_d
Sex	1000000000	-0.22894810	0.237347140	0.11718717	0.35793772	0.04196369	0.242320157	0.03160698	0.03160698	-0.17407766	-0.38981938	-0.06894503	-0.46442036	-0.25362864	-0.25362864	0.03598613	0.05470733	-0.13539373	0.004909931
Age		100000000	-0.092368849	-0.32260128	-0.20797388	-0.08243240	0.074505534	-0.03247677	0.05158075	-0.08206890	-0.21587501	-0.15626984	0.25263570	0.10452203	0.10452203	0.03784646	-0.17359843	0.04839961	-0.095262371
TSI			1000000000	-0.31216588	-0.09212881	-0.07177667	0.000978499	0.01565598	0.06702718	0.03502949	-0.05283895	0.16928637	0.20455511	0.12955663	0.12955663	0.11864847	-0.22006828	0.01347288	0.033972722
n_tasks				100000000	0.717	0.12171074	0.188900550	0.18890055	-0.03333539	0.06119901	0.30001852	-0.19996695	-0.10390057	0.02431802	0.02431802	-0.18977006	0.08654846	0.02039967	0.046605857
duration					100000000	0.31318815	0.143100293	0.14310029	-0.16525628	0.06227084	0.29842064	-0.01943140	-0.16216545	-0.06773336	-0.06773336	-0.25706814	0.08213401	0.19771515	0.108096855
tfq						100000000	-0.021884697	0.12401328	0.08753879	0.20088585	0.01458980	-0.13127838	0.12667714	0.01596479	0.01596479	0.34883552	0.26989072	0.04017717	0.285569780
u_pres							1000000000	0.560	0.12087912	-0.18156826	-0.09890110	-0.14382349	-0.01467892	0.31264095	0.31264095	-0.11260385	0.39942979	-0.06052275	0.087060511
u_dim								100000000	0.560	0.06052275	0.12087912	0.03595587	0.57247803	0.31264095	0.31264095	-0.26274233	-0.02853070	-0.38331077	-0.322636013
u_see									100000000	0.30261377	-0.09890110	0.39551461	0.57247803	0.31264095	0.31264095	0.03753462	-0.59914469	-0.54470478	-0.425060144
u_inter										100000000	0.545	0.19802951	0.40422604	0.39735971	0.39735971	-0.04134491	-0.15713484	-0.20000000	-0.028205406
u_goal											100000000	0.21573524	0.27889955	0.31264095	0.31264095	-0.56301927	0.11412280	0.10087126	0.189484642
u_diff												100000000	0.19211684	0.23606684	0.23606684	-0.24562538	-0.44342203	0.19802951	-0.050269525
u_motiv													100000000	0.54611868	0.54611868	-0.15041421	-0.34299717	-0.18863882	-0.321518346
u_like														100000000	100000000	-0.41072005	0.12487811	0.13245324	0.123284612
u_more															100000000	-0.41072005	0.12487811	0.13245324	0.123284612
u_errors																100000000	-0.09745089	-0.01378164	0.122445753
ssq_n					r > 0.3	r < -0.3	moderate corr										100000000	0.31426968	0.505253931
ssq_o					r > 0.5	r < -0.5	mod to strong corr											100000000	0.705
ssq_d					r > 0.7	r < -0.7	strong corr												1000000000
p_values
Sex	0.00000000	0.3315788	0.3136485	0.6226959419	0.1212531992	0.8605609	0.30331276	0.894761555	0.894761555	0.46294591	0.089309924	0.77271774	0.039117835	0.28059032	0.28059032	0.880275133	0.818809723	0.5692592144	0.9836093940
Age		0.0000000	0.6985212	0.1653675617	0.3789257524	0.7297181	0.75490488	0.891881538	0.829014116	0.73086746	0.360662536	0.51058848	0.282541931	0.66099243	0.66099243	0.874131853	0.464197546	0.8394237462	0.6895208740
TSI			0.0000000	0.1802676306	0.6992695989	0.7636324	0.99673332	0.947767106	0.778887435	0.88343676	0.824904416	0.47553662	0.386986279	0.58617226	0.58617226	0.618334446	0.351178878	0.9550429498	0.8869312936
n_tasks				0.0000000000	0.0003714824	0.6092344	0.42509471	0.425094712	0.889039800	0.79771352	0.198728643	0.39795258	0.662893590	0.91894288	0.91894288	0.422927069	0.716742259	0.9319718189	0.8453048607
duration					0.0000000000	0.1787691	0.54726204	0.547262037	0.486258277	0.79424290	0.201247523	0.93519412	0.494561261	0.77661415	0.77661415	0.273894827	0.730661527	0.4033965797	0.6500953607
tfq						0.0000000	0.92703181	0.602428164	0.713631261	0.39574270	0.951320027	0.58116140	0.594593216	0.94673823	0.94673823	0.131706506	0.249820755	0.8664451217	0.2222791351
u_pres							0.00000000	0.010161821	0.611700319	0.44360761	0.678259456	0.54521770	0.951022992	0.17957019	0.17957019	0.636453850	0.081026759	0.7999051331	0.7151331750
u_dim								0.000000000	0.010161821	0.79990513	0.611700319	0.88037509	0.008341868	0.17957019	0.17957019	0.263069207	0.904957503	0.0952628031	0.1653194342
u_see									0.000000000	0.19468256	0.678259456	0.08432947	0.008341868	0.17957019	0.17957019	0.875161170	0.005243816	0.0130137458	0.0617257307
u_inter										0.00000000	0.013013746	0.40263415	0.077112681	0.08276084	0.08276084	0.862598172	0.508221557	0.3978729794	0.9060365129
u_goal											0.000000000	0.36098115	0.233741945	0.17957019	0.17957019	0.009746945	0.631881396	0.6721891759	0.4236379502
u_diff												0.00000000	0.417106313	0.31634331	0.31634331	0.296559186	0.050197459	0.4026341521	0.8333016131
u_motiv													0.000000000	0.01273367	0.01273367	0.526748555	0.138738185	0.4257483486	0.1668730970
u_like														0.00000000	0.00000000	0.072039598	0.599879871	0.5777527094	0.6045787041
u_more															0.00000000	0.072039598	0.599879871	0.5777527094	0.6045787041
u_errors																0.000000000	0.682739963	0.9540137055	0.6070583406
ssq_n						*	p < 0.05										0.000000000	0.1771929628	0.0230621438
ssq_o						**	p < 0.01											0.0000000000	0.0005158871
ssq_d						***	p < 0.001												0.0000000000
